# Supplementary material for: Transcriptional reprogramming of metabolic pathways in critically ill patients
Source: Intensive Care Med Exp. 2016 Jul 7;4:21. doi: 10.1186/s40635-016-0094-1 (PMC4936987; doi:10.1186/s40635-016-0094-1)
Supplement: Additional file 1: — Full analysis results of metabolic pathways. [file 40635_2016_94_MOESM1_ESM.xlsx]

## Sheet: TCA Genes
Symbol	T-test SIRS v Healthy	Fold Changes SIRS/Healthy	T-test Sepsis v Healthy	Fold Changes Sepsis/ Healthy	Symbol	Correlation vs serum lactate in SIRS	SIRS Correl P value	Sepsis Correlation of genes with lactate	Sepsis Correl P value
SUCLG2	3.91561e-05	0.697116	3.30694e-15	0.620758	SUCLG2	0.203865	0.522646	-0.157413	0.381231
IDH1	2.71119e-09	1.59712	1.08718e-12	1.67455	IDH1	0.169846	0.595726	0.125347	0.486709
PDHB	0.00197472	0.784082	7.81359e-10	0.651896	PDHB	-0.118739	0.711915	-0.270526	0.127225
ACO1	0.00161731	0.873092	1.33575e-09	0.772625	ACO1	-0.110727	0.730711	-0.0630386	0.727311
CS	0.000179353	0.737473	2.97092e-08	0.690083	CS	0.103414	0.747983	-0.286215	0.105752
SDHC	0.000313272	1.19268	4.02756e-07	1.39011	SDHC	0.0492945	0.878571	0.496236	0.00317709
FH	0.00434203	0.812001	4.20542e-07	0.6827	FH	-0.0982355	0.760278	-0.186519	0.298168
MDH2	0.000494964	0.738292	2.18879e-06	0.669174	MDH2	0.0904337	0.778893	-0.0672507	0.709849
OGDH	0.117362	1.02288	2.5096e-06	1.07087	OGDH	0.0586102	0.855812	0.46306	0.00644514
IDH3B	0.00477715	0.795954	8.90627e-06	0.752989	IDH3B	-0.0408187	0.899349	-0.0621747	0.73091
SDHD	0.00352722	0.806706	2.19159e-05	0.745982	SDHD	-0.0607692	0.850551	-0.116373	0.518683
DLAT	0.108185	0.940711	3.48763e-05	0.87901	DLAT	-0.00419373	0.989637	-0.129278	0.473029
SDHC	0.0206583	1.16061	4.56541e-05	1.43889	SDHC	0.0964322	0.764571	0.380731	0.0283892
SDHA	0.018834	0.888908	0.000223055	0.838872	SDHA	0.448803	0.138233	-0.156534	0.383932
OGDH	0.0573317	1.13981	0.000609065	1.2283	OGDH	-0.0451097	0.888822	0.265138	0.135295
IDH3A	0.677514	1.01771	0.00159126	0.902731	IDH3A	0.151046	0.637656	-0.183583	0.305983
IDH1	0.124513	1.03658	0.00430593	1.08361	IDH1	0.221286	0.486765	0.281274	0.112197
SUCLG1	0.00627502	1.17431	0.00493756	1.182	SUCLG1	-0.186946	0.558517	0.327632	0.0621443
SDHB	0.000573951	1.20087	0.00800374	1.15497	SDHB	0.0613679	0.849093	-0.157319	0.381519
DLST	0.577985	0.978504	0.0106536	0.929005	DLST	0.13839	0.666434	-0.115781	0.520827
CS	0.000562513	0.887548	0.0108901	0.918252	CS	0.0510522	0.87427	0.120075	0.50537
DLD	0.0284894	1.14495	0.0260351	1.13661	DLD	0.00652521	0.983876	0.228151	0.20102
OGDH	0.934017	1.00118	0.0373137	1.03274	OGDH	-0.02419	0.940268	0.071521	0.692292
IDH3B	0.776367	0.983218	0.0578663	0.915154	IDH3B	-0.0195595	0.951689	0.203003	0.256665
IDH2	0.443478	0.961123	0.148767	0.932604	IDH2	0.142773	0.656419	-0.081547	0.651696
PC	0.890482	0.998308	0.17744	1.01469	PC	0.221884	0.485553	-0.0417887	0.817299
PC	0.00501388	1.03761	0.186289	1.02624	PC	-0.061644	0.848421	-0.131987	0.46372
ACLY	0.579972	1.02751	0.19385	1.05457	ACLY	0.0392477	0.903207	0.38425	0.0268339
SDHA	0.346068	0.968713	0.258295	0.958999	SDHA	-0.0291762	0.927981	0.104634	0.562001
PC	0.0769213	1.03529	0.261092	1.01798	PC	0.330302	0.290151	-0.23589	0.185722
IDH3G	0.890712	0.98957	0.297286	0.944798	IDH3G	0.113316	0.724624	0.0959176	0.595198
SUCLA2	0.329203	1.02584	0.366428	1.02082	SUCLA2	0.0637362	0.84333	0.253347	0.154252
SUCLA2	0.0599419	1.08151	0.386634	1.02853	SUCLA2	-0.0245927	0.939275	0.0967701	0.591914
PDHA1	0.0274562	0.890202	0.38717	0.957807	PDHA1	-0.0780021	0.808767	0.161927	0.36754
PCK2	0.17303	1.11206	0.495609	0.9606	PCK2	-0.0416691	0.897262	-0.0918789	0.610862
PCK2	0.137161	1.05332	0.524589	1.01439	PCK2	0.103346	0.748146	-0.0139377	0.938607
MDH1	0.410778	1.09892	0.624892	0.960116	MDH1	-0.250993	0.428226	0.0222492	0.902139
ACO2	0.491972	1.02876	0.663623	0.985637	ACO2	-0.215366	0.498834	0.206261	0.248937
ACLY	0.545545	0.965404	0.983697	0.999122	ACLY	0.201244	0.528139	0.263778	0.13739

## Sheet: Glycolysis Genes
Symbols	T-test SIRS v Healthy	Fold Changes SIRS/Healthy	T-test Sepsis v Healthy	Fold Changes Sepsis/ Healthy	Symbols	Correlation vs serum lactate in SIRS	p value SIRS	Symbol	Correlation vs serum lactate in sepsis	p value sepsis
HK3	1.65843e-13	3.88067	1.81965e-13	5.82442	HK3	0.483136	0.106518	HK3	0.545626	0.000961696
SLC2A3	5.66508e-09	2.29129	1.58355e-12	2.48031	SLC2A3	0.397436	0.195891	SLC2A3	0.353289	0.0432094
LDHB	0.000663716	0.562793	3.17605e-10	0.381644	LDHB	-0.172938	0.588929	LDHB	-0.309928	0.078626
PDHB	0.00197472	0.784082	5.99292e-10	0.651896	PDHB	-0.118739	0.711915	PDHB	-0.270526	0.127225
LDHA	9.14682e-06	2.14643	8.32292e-09	3.26505	LDHA	0.522503	0.0765271	LDHA	0.498751	0.0030023
PGM2	5.47967e-06	1.56402	1.04035e-08	1.66939	PGM2	0.197581	0.535855	PGM2	0.360258	0.0389606
GOT2	0.00177895	0.809433	1.73993e-08	0.68028	GOT2	-0.00707545	0.982516	GOT2	-0.246246	0.166553
PKM2	0.000105518	1.30485	1.57081e-07	1.48941	PKM2	0.0373214	0.90794	PKM2	0.338165	0.0537079
ALDOA	4.1954e-05	1.38339	2.00204e-07	1.51882	ALDOA	0.353572	0.255058	ALDOA	-0.172741	0.33594
PKM2	0.000454299	1.56622	4.61983e-07	1.80299	PKM2	0.147981	0.644585	PKM2	0.410023	0.0174433
GOT1	5.09904e-05	0.861839	8.65222e-07	0.82518	GOT1	0.0875194	0.785874	GOT1	-0.0745047	0.680117
SLC16A3	7.65802e-05	1.44086	9.12539e-07	1.81929	SLC16A3	0.33937	0.276173	SLC16A3	0.332242	0.0583326
GK	8.93255e-05	1.5692	1.00664e-06	1.95066	GK	0.058009	0.857278	GK	0.318106	0.0706376
GK	0.000195635	1.55591	1.96729e-06	1.92822	GK	0.147881	0.644812	GK	0.33065	0.0596272
MDH2	0.000494964	0.738292	2.14851e-06	0.669174	MDH2	0.0904337	0.778893	MDH2	-0.0672507	0.709849
PKM2	0.00295865	1.20965	9.39946e-06	1.38292	PKM2	0.382064	0.215581	PKM2	0.342195	0.0507316
PGM1	0.00162771	1.2642	9.868e-06	1.36563	PGM1	-0.0101244	0.974984	PGM1	0.386731	0.0257801
HK2	0.000112391	1.29382	1.10377e-05	1.31464	HK2	0.20023	0.530269	HK2	0.148975	0.407607
PGK1	0.000339292	1.49399	1.3279e-05	1.75284	PGK1	0.349995	0.260286	PGK1	0.295934	0.0938917
DLAT	0.108185	0.940711	3.3896e-05	0.87901	DLAT	-0.00419373	0.989637	DLAT	-0.129278	0.473029
BRP44L	0.00131375	0.80696	5.41534e-05	0.767174	MPC1	0.197738	0.535523	BRP44L	0.207793	0.245356
PGK1	0.0352526	1.23077	0.00024759	1.49393	PGK1	0.460111	0.127196	PGK1	0.395994	0.0221407
TPI1	0.0210451	1.22574	0.000347141	1.32824	TPI1	0.284986	0.36566	TPI1	0.392789	0.0233485
ALDOA	0.0326963	1.32401	0.000351074	1.59748	ALDOA	-0.0430185	0.89395	ALDOA	0.206133	0.249238
G6PC	0.0299426	0.754874	0.000659586	0.743719	G6PC	-0.0331926	0.918093	G6PC	-0.165721	0.356259
ALDOC	0.00378768	0.770919	0.000812387	0.793001	ALDOC	-0.301615	0.336873	ALDOC	0.0986022	0.584883
BRP44	0.0152606	1.20139	0.00165578	1.27038	MPC2	-0.100158	0.755707	BRP44	-0.11259	0.532459
HK1	0.00616196	1.46718	0.00312211	1.31231	HK1	-0.304361	0.332239	HK1	0.0342847	0.849695
PDHX	0.604021	0.977276	0.00319014	0.904097	PDHX	0.0196086	0.951568	PDHX	-0.104644	0.561963
PGAM1	0.0274322	1.25756	0.00498898	1.3803	PGAM1	0.00667695	0.983501	PGAM1	0.345313	0.0485192
PFKL	0.465948	0.962651	0.00550253	0.88492	PFKL	0.236748	0.455866	PFKL	0.152367	0.396882
PFKM	0.955747	1.00133	0.0074443	0.947691	PFKM	-0.206509	0.51713	PFKM	-0.0267632	0.88241
PGAM1	0.269575	1.07142	0.0117339	1.17926	PGAM1	-0.113971	0.723085	PGAM1	0.260006	0.143324
BRP44L	0.182583	1.06422	0.0130261	1.09917	MPC1	0.127648	0.691183	BRP44L	-0.198351	0.267972
ALDOB	0.228946	0.97694	0.0161129	0.951215	ALDOB	0.115657	0.719131	ALDOB	0.0494536	0.78451
BPGM	0.0705549	1.5738	0.0183133	1.63096	BPGM	-0.261369	0.408613	BPGM	-0.181149	0.312558
PKLR	0.0720026	0.963229	0.021531	0.963151	PKLR	0.0224902	0.94446	PKLR	0.331827	0.0586674
GPI	0.54792	1.03718	0.0280044	1.3384	GPI	-0.063776	0.843233	GPI	0.25183	0.156824
ENO3	0.0742738	0.923068	0.0303482	0.935005	ENO3	-0.182084	0.569001	ENO3	0.16475	0.359127
DLD	0.0284894	1.14495	0.0306592	1.13661	DLD	0.00652521	0.983876	DLD	0.228151	0.20102
ALDOA	0.682586	1.0053	0.0358366	1.02901	ALDOA	0.110873	0.730368	ALDOA	0.515332	0.00204502
PFKP	0.211611	0.939773	0.0394684	0.900818	PFKP	-0.023491	0.941992	PFKP	-0.0876665	0.627381
BPGM	0.350546	1.01828	0.0491895	1.05083	BPGM	-0.124341	0.698858	BPGM	-0.0286738	0.874079
TPI1	0.550711	1.03601	0.0520775	1.13391	TPI1	0.392486	0.202108	TPI1	0.424774	0.0134292
HK1	0.0397074	1.04204	0.109072	1.03463	HK1	0.010593	0.973827	HK1	-0.0169723	0.925275
PGM3	0.773993	1.00452	0.150046	1.01867	PGM3	-0.146153	0.648732	PGM3	0.345303	0.0485264
HK2	0.16612	1.15299	0.155816	1.12938	HK2	-0.132901	0.679044	HK2	0.297846	0.0916819
LDHC	0.0443913	0.970055	0.172554	0.976957	LDHC	-0.339707	0.275661	LDHC	-0.0691704	0.701938
PC	0.00501388	1.03761	0.173299	1.02624	PC	-0.061644	0.848421	PC	-0.0417887	0.817299
PC	0.890482	0.998308	0.175457	1.01469	PC	0.221884	0.485553	PC	-0.131987	0.46372
ENO1	0.0266045	1.15866	0.185986	1.11957	ENO1	0.342732	0.271088	ENO1	0.436016	0.0109179
SLC2A5	0.00546713	1.12861	0.197197	1.11043	SLC2A5	0.0561027	0.861929	SLC2A5	-0.11843	0.511264
PC	0.0769213	1.03529	0.243343	1.01798	PC	0.330302	0.290151	PC	-0.23589	0.185721
BPGM	0.332622	1.14726	0.247197	1.11446	BPGM	-0.326189	0.296618	BPGM	-0.169581	0.344998
ENO2	0.232735	1.05562	0.363404	1.07328	ENO2	-0.092453	0.774065	ENO2	-0.146662	0.415014
PDHA1	0.0274562	0.890202	0.414796	0.957807	PDHA1	-0.0780021	0.808767	PDHA1	0.161927	0.36754
PKLR	0.682417	0.993892	0.441535	0.996937	PKLR	-0.268673	0.395075	PKLR	-0.113096	0.530607
FBP1	0.109995	1.1262	0.467157	0.953975	FBP1	0.181592	0.570067	FBP1	-0.076037	0.673894
MDH1	0.410778	1.09892	0.609482	0.960116	MDH1	-0.250993	0.428226	MDH1	0.0222492	0.902139
PGM3	0.578456	0.989399	0.834721	0.998154	PGM3	-0.0457828	0.887172	PGM3	-0.0556007	0.758472
LDHC	0.336388	1.01626	0.838591	0.996303	LDHC	0.00477158	0.988209	LDHC	0.329436	0.0606301
GALM	0.924291	0.994739	0.870036	0.988555	GALM	-0.277648	0.378749	GALM	-0.117997	0.512821
SLC2A1	0.47364	1.10962	0.937881	0.992954	SLC2A1	-0.206153	0.517871	SLC2A1	-0.158064	0.379238
HK1	0.410467	1.04521	0.940925	0.99998	HK1	-0.322955	0.301757	HK1	-0.164212	0.360722
PGK2	0.155233	0.975449	0.948122	1.00083	PGK2	0.389605	0.205781	PGK2	0.258913	0.145078
PFKL	0.750865	0.99535	0.9655	0.997332	PFKL	-0.582308	0.0428182	PFKL	0.00265406	0.988299

## Sheet: PPP Genes
Symbol	T-test SIRS v Healthy	Fold Changes SIRS/Healthy	T-test Sepsis v Healthy	FC Sepsis/ Healthy	Symbol	Correlation Sepsis pts gene vs lactate	Sepsis correl p value	Correlation SIRS pts gene vs lactate	SIRS correl p value
G6PD	0.000176531	1.48742	5.54089e-08	1.7399	G6PD	0.446865	0.00888187	-0.01881	0.91721
G6PD	0.378466	1.08113	0.000185434	1.47638	G6PD	0.407833	0.0181164	-0.035057	0.846349
H6PD	0.379238	1.02535	0.0650307	1.06752	H6PD	0.444655	0.00926827	0.250172	0.159668
PGD	4.95252e-09	2.73057	3.2073e-12	3.88129	PGD	0.557652	0.000698313	0.224971	0.207553
PGLS	0.180453	1.12129	0.630078	1.03285	PGLS	-0.0172693	0.92397	0.254808	0.151805
PRPS1	1.55378e-05	0.797746	2.16722e-09	0.772696	PRPS1	-0.277241	0.117672	0.13082	0.467717
PRPS1L1	0.902213	1.00256	0.787799	0.994961	PRPS1L1	0.0966497	0.592377	-0.420089	0.0146104
PRPS2	0.0894435	0.942785	0.0163779	0.922911	PRPS2	0.0222009	0.902351	0.352081	0.0439822
PRPS2	0.0127765	0.889098	0.00402294	0.869398	PRPS2	-0.239966	0.178	-0.172553	0.336476
RPE	0.00261973	0.960166	0.996745	0.999954	RPE	0.127009	0.480901	0.436251	0.01087
RPE	0.465287	1.02592	0.867705	0.995025	RPE	0.0300006	0.868302	0.00153561	0.99323
RPIA	0.433507	0.854544	0.407485	0.846868	RPIA	-0.233035	0.191266	-0.306133	0.0825618
TALDO1	0.269616	1.04569	0.154776	1.04436	TALDO1	-0.301875	0.087157	0.196499	0.27256
TALDO1	0.00306164	1.33225	0.000955075	1.39251	TALDO1	0.419709	0.0147098	0.0783852	0.6644
TKT	5.28875e-05	1.59545	0.000176087	1.63204	TKT	0.265859	0.134195	0.346795	0.0474952
TKTL1	0.000639613	0.846249	7.14518e-10	0.7977	TKTL1	-0.130599	0.468476	-0.585208	0.000319498
