# Supplementary material for: Transcriptional reprogramming of metabolic pathways in critically ill patients
Source: Intensive Care Med Exp. 2016 Jul 7;4:21. doi: 10.1186/s40635-016-0094-1 (PMC4936987; doi:10.1186/s40635-016-0094-1)
Supplement: Additional file 2: — Analysis of regulatory genes that govern cell proliferation/growth. [file 40635_2016_94_MOESM2_ESM.xlsx]

## Sheet: Sheet1
													HC	HC	HC	HC	HC	HC	HC	HC	HC	HC	HC	HC	HC	HC	HC	HC	HC	HC	Sepsis	Sepsis	Sepsis	Sepsis	Sepsis	Sepsis	Sepsis	Sepsis	Sepsis	Sepsis	Sepsis	Sepsis	Sepsis	Sepsis	Sepsis	Sepsis	Sepsis	Sepsis	Sepsis
T-test Sepsis v HC	FC sepsis vs HC	T-test SIRS vs HC	FC SIRS vs HC	Symbol							Symbol	UniqueID	4950679008_A	4950679008_C	4950679008_E	4950679008_G	4950679008_I	4950679008_K	4950679034_A	4950679034_C	4950679034_E	4950679034_G	4950679034_I	4950679034_K	4950679036_A	4950679036_C	4950679036_E	4950679036_G	4950679036_I	4950679036_K	4481649065_F	4481649065_I	4481649092_A	4674281008_D	4674281008_F	4674281009_C	4674281014_B	4674281014_G	4674281015_B	4674281015_E	4717421005_K	4717421050_F	4717421101_D	4717421101_J	5125398041_J	5125398046_E	5125398047_A	5125398047_C	5125398047_G
3.03576e-16	0.406298	5.10415e-09	0.513908	MYC							MYC	6550600	9.34336	9.33204	8.65291	9.27917	8.81076	9.1078	8.94723	9.24228	9.18574	8.77099	8.71825	8.77151	9.23927	8.75066	9.55948	9.58121	9.05022	9.32827	8.25468	7.61097	7.5893	7.11223	7.85718	7.38024	7.52479	8.39327	8.42188	7.2468	7.56738	7.87217	7.53936	7.75984	7.49681	7.59458	7.5193	8.70367	7.49613
1.35443e-12	0.500524	8.86679e-06	0.68196	MYC		Upregulated					MYC	5420095	9.20445	9.29717	8.65656	9.1303	9.2784	9.26275	8.69332	9.22199	9.04071	8.69059	9.05592	8.45534	9.01553	8.71179	9.36143	9.29349	8.89925	9.08622	8.31661	7.9021	7.93841	7.68225	8.48491	7.77848	7.88347	8.61336	8.7802	7.68902	7.72981	7.91083	7.7511	8.37079	7.80679	7.66858	7.59715	8.52668	7.42046
1.92755e-12	0.371939	1.25131e-09	0.425334	PIK3IP1		Downregulated					PIK3IP1	5390730	10.2445	10.0976	9.52361	9.9538	10.1671	9.80933	9.63376	10.2302	9.64693	9.29202	9.38596	9.46659	9.6993	9.61282	10.2317	9.9087	10.0399	9.95737	8.55052	8.51702	8.5163	8.22529	8.34496	7.67168	7.88993	8.03277	8.66247	7.61509	8.79734	8.3368	7.43458	7.82309	7.80499	7.97746	7.82222	8.86379	8.04402
1.21473e-10	0.539014	0.00075375	0.685453	AKT1							AKT1	2470619	9.82039	10.2664	10.3499	10.1559	9.75808	10.3716	10.3954	10.2958	9.98817	10.6805	10.1588	10.342	10.1796	10.7528	10.0796	10.6418	10.2205	10.3875	9.93743	8.86971	9.80058	8.88835	9.63565	9.38046	8.77911	9.52539	9.61282	9.68045	8.5764	8.98799	10.4997	9.38046	9.29054	8.87245	9.39561	9.70636	8.96207
2.36984e-08	0.614532	0.00330502	0.735009	AKT1							AKT1	6200431	9.74023	10.3576	10.4334	10.2045	9.67748	10.3018	10.132	9.79957	9.76438	10.3638	9.77936	10.1228	10.2735	10.4878	9.95247	10.2912	9.90201	9.89071	10.108	9.16329	9.86888	8.64239	9.07687	8.82645	8.83113	9.60229	9.71133	9.5713	8.64719	8.87679	9.77599	8.96152	9.24807	8.84408	9.38834	9.65547	9.1356
9.82569e-08	0.892564	0.04209	0.936656	PIK3C2B							PIK3C2B	4610180	7.41616	7.55502	7.38678	7.27763	7.38967	7.38974	7.30272	7.29357	7.33274	7.42429	7.15154	7.29742	7.32441	7.38051	7.28551	7.35411	7.29733	7.43001	7.15899	7.35635	7.13849	7.12826	7.22398	7.1398	7.11401	7.18988	7.16354	7.12232	7.08469	7.28282	7.15143	7.10013	7.2255	7.08509	7.24897	7.29869	7.12609
1.43202e-07	1.20969	3.92907e-09	1.25385	CPT1A							CPT1A	5290358	7.18075	7.20698	7.3577	7.33958	7.31104	7.44944	7.32934	7.21297	7.32929	7.1812	7.11168	7.194	7.18707	7.28263	7.4203	7.33894	7.20458	7.29443	7.46103	7.91063	7.54586	7.56171	7.46557	7.29146	7.69022	7.67211	7.56967	7.63766	7.55056	7.60953	7.17246	7.38166	7.46235	7.46858	7.68225	7.40642	7.87196
6.07775e-06	1.32273	0.00513566	1.13324	PRKAA1							PRKAA1	4150079	7.59776	7.68018	7.82403	7.76328	7.82963	7.60994	7.72352	7.69973	7.56334	7.55491	7.56634	7.39734	7.84109	7.85736	7.6489	7.75936	7.65833	7.72153	7.99241	7.85204	8.23198	8.4226	8.35751	8.62848	8.62464	7.89762	8.04725	8.53495	8.26282	8.39327	7.88628	8.06862	8.24575	8.38241	8.43895	7.79376	7.96132
1.69512e-05	0.57082	0.166249	0.836313	RPS6							RPS6	1410035	11.6497	11.9957	11.5081	11.9303	11.3583	11.6202	12.2226	11.9499	12.3339	11.7704	11.8763	11.7212	12.3156	11.4989	12.095	11.8998	11.8545	11.6103	9.80933	10.6456	10.3359	10.219	10.8105	10.0479	10.3891	10.6286	11.1262	10.1753	10.59	10.9791	11.4155	10.6141	10.5482	10.9857	11.2463	11.8067	10.4511
4.14714e-05	1.20372	0.00115148	1.12664	PIK3CB							PIK3CB	4480523	7.22642	7.30578	7.23659	7.27562	7.14266	7.316	7.29619	7.44952	7.14904	7.15274	7.32539	7.18844	7.23862	7.23245	7.31397	7.26126	7.21543	7.32269	7.28151	7.54958	7.77273	7.77662	7.4725	7.79323	7.92572	7.50434	7.68211	7.92339	7.22806	7.75064	7.02207	7.19998	7.41005	7.58919	7.76498	7.38213	7.4178
0.000138831	0.825805	0.00132446	0.843531	GLS							GLS	5570427	8.29868	8.46008	8.2368	8.09201	8.28926	8.28926	7.86056	8.1058	7.88852	7.97859	7.91717	8.04672	8.17046	8.13826	8.12632	7.98114	8.0023	8.3861	7.80445	7.84896	7.795	7.92701	7.8253	8.08104	7.5249	7.61354	7.75667	8.01668	7.4725	7.94204	7.25426	7.87923	8.06112	7.83061	8.12521	7.89116	7.75339
0.000267106	1.13482	0.222271	1.04961	CPT1B							CPT1B	5360500	7.39364	7.43033	7.50584	7.63697	7.47009	7.23071	7.57482	7.30968	7.34426	7.08082	7.4229	7.25803	7.42922	7.41962	7.36526	7.46218	7.38839	7.41954	7.65498	7.73079	7.47221	7.79754	7.5539	7.8048	7.58544	7.44201	7.43694	7.38354	7.46138	7.68268	7.13796	7.66177	7.67536	7.45021	7.57326	7.51211	7.54092
0.000417062	1.07434	4.05875e-05	1.11813	CPT1A							CPT1A	4150091	7.06261	7.0928	7.16977	7.12476	7.18329	7.13674	7.1153	7.07223	7.0147	7.05271	7.22121	6.9891	7.00794	6.95794	7.03178	7.11745	7.12686	7.05387	6.92218	7.37637	7.26868	7.32534	7.13142	7.16368	7.12944	7.10738	7.04948	7.06369	7.22561	7.16331	7.09899	7.07674	7.23522	7.16649	7.31642	7.24154	7.33899
0.00211728	0.725944	0.332137	1.10708	RPS6							RPS6	6270546	12.0987	12.1443	11.8474	12.3524	11.777	11.9419	12.3666	12.325	12.6476	12.0109	12.1324	12.0626	12.7145	12.0188	12.6148	12.2712	12.5597	12.0544	10.7054	11.728	11.4047	11.071	12.2003	11.2437	12.0188	12.0266	12.2442	11.5837	11.3332	11.9683	12.14	11.7805	11.2284	11.4959	11.4596	12.0151	10.7673
0.00361468	0.960486	0.0980805	0.97048	PIK3C2A							PIK3C2A	4560494	7.2177	7.13802	7.13607	7.23254	7.1325	7.07573	7.04749	7.17754	7.03057	7.20462	7.0545	7.12047	7.18251	7.28013	7.22832	7.11398	7.18445	7.19323	6.95253	7.02619	7.09707	7.04102	7.0454	7.1045	7.16259	7.17758	7.10437	6.97953	7.11256	7.17131	7.09343	7.07342	7.07931	7.09207	7.22128	7.1087	6.99442
0.0163308	0.965714	0.813262	1.00396	CPT1A							CPT1A	2680458	7.16863	7.16292	7.20868	7.24364	7.07505	7.10601	7.20916	7.1824	7.25289	7.22281	7.20613	7.29418	7.21201	7.17131	7.14917	7.04086	7.01616	7.20565	7.05654	7.12531	7.28309	7.06287	7.15611	7.02467	7.22477	7.10977	7.07898	7.09802	7.17872	7.15478	7.07249	7.04632	7.04702	7.10958	7.14491	7.17859	7.11765
0.0190152	1.20446	0.00163057	1.27234	PIK3CD							PIK3CD	3360717	9.11564	9.05337	9.23621	8.9432	8.80616	9.22776	8.76549	8.86641	8.68785	9.1065	8.76152	8.90701	8.7812	9.01971	9.1619	8.98915	9.15915	8.8155	9.78566	9.74445	9.37962	9.9538	9.65273	9.88752	9.13229	9.30103	9.24666	9.42354	9.43015	9.45488	9.07364	9.12495	9.29498	9.26871	9.04133	9.15641	8.66516
0.0237814	1.10265	0.526958	1.0283	HIF1A							HIF1A	4900010	7.46769	7.47438	7.43638	7.4922	7.5453	7.52638	7.59912	7.66996	7.34812	7.30433	7.49593	7.48842	7.34729	7.5519	7.42595	7.6666	7.4667	7.5384	7.76967	7.44509	7.9115	7.60599	7.59294	7.8039	8.08872	7.80624	7.80268	7.87196	7.52808	8.00931	7.48892	7.61018	7.601	7.77731	7.73227	7.49788	7.5533
0.104412	1.10727	0.344441	1.05446	HIF1A							HIF1A	6220543	7.61897	7.56841	7.63418	7.67814	7.64534	7.57854	7.58372	7.602	7.37668	7.49641	7.71844	7.51211	7.53306	7.865	7.60023	7.77832	7.59924	7.67452	8.05007	7.46173	7.915	7.97083	7.71265	8.18674	8.44567	8.07544	7.97267	8.0539	7.61191	8.41843	7.22878	7.80768	7.72777	7.84763	7.79184	7.53191	7.31919
0.112463	1.14234	0.80906	0.982882	PIK3CG							PIK3CG	3130136	8.66201	8.66247	9.11114	8.62334	8.65839	9.0028	8.85367	8.71735	8.41843	8.58881	8.45113	8.81287	8.45534	8.79927	8.81287	8.84458	8.55246	8.69059	8.89102	9.5893	9.20934	8.68737	8.173	7.64025	9.53695	8.68116	9.33355	9.53149	9.56317	8.9461	8.85574	8.13554	8.82645	9.06223	9.10256	8.77911	9.19071
0.118163	1.20678	0.689971	0.945942	PIK3AP1							PIK3AP1	5220189	9.30859	9.02953	9.25389	9.33578	9.27989	9.18709	9.07501	8.74383	8.5032	8.72702	9.42435	8.56175	8.69103	8.63704	8.63205	9.06663	8.90926	9.0028	8.22192	8.84999	8.6384	8.24971	7.931	8.62764	9.22342	8.9556	8.6499	9.34107	9.33278	10.0189	9.46155	9.19727	9.58207	9.99524	10.4318	9.10455	9.39717
0.120076	0.950597	0.380471	0.96051	FRAP1	mTOR						FRAP1	1410243	7.8289	7.88366	7.86287	7.81576	7.89865	7.84336	7.5125	7.71872	7.70385	7.56423	7.63484	7.35286	7.6521	7.58299	7.98961	7.63165	8.08995	7.74968	7.60212	7.89844	7.47792	7.64316	7.77577	7.76581	7.89278	7.6089	7.45771	7.5131	7.64604	7.88123	7.48799	7.57338	7.83824	7.53614	7.54368	7.78808	7.50635
0.218017	1.06473	0.183387	1.07657	SLC3A2							SLC3A2	5420575	8.0342	7.91233	7.94618	7.7788	7.55342	7.90171	7.67112	7.56046	7.75175	7.8093	7.34616	7.51103	7.67197	7.59924	7.97445	7.66234	8.09801	7.71741	7.96714	8.29245	7.75125	7.53776	7.90814	8.13045	7.79999	7.61005	7.54586	7.62627	8.00717	7.64849	7.30173	7.4782	7.81251	7.78575	7.73462	7.89299	7.85755
0.301317	1.02561	0.463155	1.02468	RICTOR	mTORC2						RICTOR	6060240	7.36619	7.38392	7.33769	7.43056	7.19873	7.42189	7.31605	7.21042	7.10614	7.11194	7.36988	7.13155	7.38274	7.3309	7.23668	7.38347	7.26212	7.20318	7.53359	7.02566	7.30917	7.25922	7.27141	7.38954	7.19906	7.35387	7.29146	7.32617	7.32324	7.27002	7.43466	7.45645	7.40361	7.37037	7.43049	7.37977	7.38011
0.339678	1.05138	0.426527	1.0437	PIK3CA							PIK3CA	4880367	7.78657	7.65917	7.76713	7.80106	7.75537	7.91399	7.57686	7.66844	7.5221	7.16165	7.54781	7.33576	7.53371	7.68049	7.58821	7.79628	7.60816	7.70798	7.75684	7.50723	7.76066	7.59703	7.25902	7.38287	7.63336	7.76984	7.69154	7.931	7.53502	8.0902	7.2231	7.70721	7.76984	8.07137	7.95848	7.67139	7.56887
0.479932	0.985977	0.434508	1.01452	AKT1							AKT1	7210424	7.07446	7.20054	7.18017	7.123	7.10862	7.05158	7.29826	7.10523	7.07842	7.06234	7.15983	7.2336	7.15448	7.18315	7.04462	7.06089	7.12229	7.10862	6.98247	7.14557	6.97885	7.07563	7.03914	7.09604	7.03847	7.03694	6.99927	7.06218	7.34251	7.10926	7.0622	7.15294	7.31781	7.06099	7.00924	7.09441	7.11468
0.480829	1.02201	0.752864	1.01041	PIK3C3							PIK3C3	6560121	7.40699	7.43597	7.42619	7.46252	7.446	7.31891	7.27683	7.24772	7.4541	7.19553	7.21244	7.16734	7.24635	7.27148	7.37059	7.28621	7.31577	7.23932	7.20525	7.37727	7.26248	7.22113	7.24818	7.29771	7.3319	7.38261	7.12506	7.4213	7.42485	7.30587	7.10753	7.20312	7.57287	7.7894	7.70934	7.38553	7.32384
0.655914	1.00766	0.851655	1.00384	SLC3A2							SLC3A2	2450725	7.10513	7.0608	7.16271	7.13759	7.17281	7.1609	7.143	7.12544	7.24035	7.3318	7.19694	7.09925	7.23632	7.22847	7.18586	7.13681	7.26903	7.21074	7.17162	7.19055	7.31661	7.19372	7.11323	7.40107	7.22832	7.19025	7.21185	7.1027	7.183	7.15635	7.17763	7.09809	7.06273	7.17363	7.21199	7.22272	7.07434
0.751987	0.995086	0.353326	0.979335	SLC3A2							SLC3A2	4880161	7.21793	7.14768	7.2292	7.22772	7.24964	7.28317	7.21994	7.16701	7.16219	7.06357	7.09541	7.24237	7.14216	6.97112	7.16791	7.08473	7.2159	7.19892	7.11685	7.33357	7.13768	7.16495	7.07422	7.12484	7.15046	7.1095	7.12551	7.06422	7.36043	7.18324	7.12872	7.07495	7.06216	7.27183	7.21639	7.26383	7.11489
0.781092	1.02903	0.856359	0.979473	HIF1A							HIF1A	2680722	8.73177	8.83058	8.87631	9.06035	9.05914	8.79275	9.19364	8.76601	8.48608	8.50785	8.89649	8.35345	8.39474	8.97153	8.77656	9.37962	8.48374	8.6499	8.81809	8.62423	8.64498	7.79735	7.65778	7.81054	9.22776	8.7817	8.87361	8.84681	8.78774	9.37338	8.80917	8.75659	8.91299	9.49438	9.7434	9.00397	8.93104
0.78383	0.982555	0.0336345	1.08399	P2RX7							P2RX7	5090300	8.33889	8.06414	8.23801	7.96938	8.27306	8.35448	8.08796	8.16545	8.19822	8.28414	8.3279	8.44415	8.27762	8.18198	8.09095	7.93185	8.0119	8.22013	8.04324	8.16041	8.12085	7.90835	7.93163	7.88407	7.85278	8.47477	8.13802	7.88731	7.62745	7.86002	8.23801	7.89196	8.1941	7.89258	8.06441	8.3252	8.18815
0.922498	1.00788	0.82482	0.98133	PRKAA1							PRKAA1	6980750	9.27463	9.16807	9.22131	9.32676	9.01308	9.09157	9.03514	9.23621	8.6402	8.55323	8.91518	8.58238	9.24364	9.32132	8.95857	8.93334	9.07228	9.17502	8.79628	8.21451	8.87245	8.68643	8.72983	9.05717	9.11435	8.69665	9.02953	9.46235	9.58389	9.1544	9.03895	9.13495	9.363	9.4458	9.81823	9.19578	9.38757
[truncated: 28 more columns]
