# Supplementary material for: Transcriptional reprogramming of metabolic pathways in critically ill patients
Source: Intensive Care Med Exp. 2016 Jul 7;4:21. doi: 10.1186/s40635-016-0094-1 (PMC4936987; doi:10.1186/s40635-016-0094-1)
Supplement: Additional file 3: — Correlation between neutrophils counts and glycolytic genes. [file 40635_2016_94_MOESM3_ESM.xlsx]

## Sheet: Sheet1
Symbol	Sepsis Group - Correlation between Glycolysis Genes with Neutrophil Pencentage	p value	Healthy Control Group - Correlation between Glycolysis Gene with Neutrophil Percentage	p value	Symbol
HK3	-0.319909	0.0605128	-0.0338428	0.89376	HK3
SLC2A3	-0.203385	0.240779	0.603336	0.00725962	SLC2A3
LDHB	0.123126	0.480741	-0.790418	6.55639e-05	LDHB
PDHB	-0.168491	0.332865	-0.410368	0.0886419	PDHB
LDHA	-0.32832	0.0536768	-0.241301	0.333117	LDHA
PGM2	-0.133773	0.443289	0.194759	0.437399	PGM2
GOT2	0.107359	0.539067	-0.508186	0.0297528	GOT2
PKM2	-0.338403	0.0463065	0.127994	0.611983	PKM2
ALDOA	-0.316969	0.0630574	0.118618	0.638513	ALDOA
PKM2	-0.21541	0.213455	0.138536	0.58269	PKM2
GOT1	-0.0639121	0.715164	-0.43943	0.0660701	GOT1
SLC16A3	-0.0292828	0.867325	0.47491	0.0446316	SLC16A3
GK	-0.0375272	0.830451	0.251005	0.313364	GK
GK	-0.00505227	0.977011	0.35375	0.147685	GK
MDH2	-0.118534	0.497382	-0.292197	0.237425	MDH2
PKM2	-0.367185	0.0296263	-0.0322042	0.898879	PKM2
PGM1	-0.175119	0.313899	0.141045	0.575806	PGM1
HK2	-0.143988	0.408904	0.257857	0.299842	HK2
PGK1	-0.349597	0.0390976	0.237753	0.340514	PGK1
DLAT	-0.067953	0.697973	-0.120064	0.634392	DLAT
BRP44L	0.0880718	0.614704	0.313843	0.202667	BRP44L
PGK1	-0.0778978	0.656305	0.133047	0.597868	PGK1
TPI1	-0.284839	0.0966827	0.0570428	0.8218	TPI1
ALDOA	-0.0961919	0.58232	0.0106193	0.966584	ALDOA
G6PC	-0.0681104	0.697307	0.329993	0.179016	G6PC
ALDOC	-0.0973243	0.577865	0.0173197	0.945523	ALDOC
BRP44	-0.0390557	0.823651	0.51499	0.0272507	BRP44
HK1	0.00564202	0.974328	0.207294	0.407797	HK1
PDHX	-0.037925	0.82868	-0.581259	0.0104661	PDHX
PGAM1	-0.246543	0.152829	-0.183458	0.465003	PGAM1
PFKL	-0.095674	0.584363	-0.177798	0.479147	PFKL
PFKM	0.155373	0.372426	-0.345808	0.157708	PFKM
PGAM1	-0.128181	0.462756	-0.192803	0.442116	PGAM1
BRP44L	-0.255378	0.13816	0.0886366	0.726018	BRP44L
ALDOB	-0.290433	0.0900145	-0.217844	0.383736	ALDOB
BPGM	0.00833976	0.96206	0.227189	0.363088	BPGM
PKLR	0.195786	0.259203	0.532797	0.0214696	PKLR
GPI	-0.469509	0.0042891	-0.0551236	0.82771	GPI
ENO3	-0.195554	0.259778	-0.500035	0.0329796	ENO3
DLD	-0.0683061	0.696478	-0.439947	0.0657112	DLD
ALDOA	0.0177518	0.919345	0.49039	0.0371371	ALDOA
PFKP	-0.0130359	0.940727	-0.443086	0.0635644	PFKP
BPGM	-0.0877155	0.616142	0.127983	0.612013	BPGM
TPI1	-0.260717	0.129813	-0.232219	0.352238	TPI1
HK1	-0.105271	0.547039	0.263452	0.289064	HK1
PGM3	0.185091	0.286669	-0.385336	0.11215	PGM3
HK2	0.190121	0.273527	0.323991	0.187579	HK2
LDHC	0.290008	0.0905075	0.308062	0.211604	LDHC
PC	-0.459984	0.0052682	-0.493324	0.0358324	PC
PC	-0.0553834	0.751891	-0.0733865	0.771866	PC
ENO1	-0.339306	0.0456885	-0.403082	0.095079	ENO1
SLC2A5	-0.00644023	0.970698	-0.25088	0.313614	SLC2A5
PC	0.047988	0.78418	0.000248653	0.999217	PC
BPGM	0.0769331	0.660305	0.31878	0.19523	BPGM
ENO2	-0.0252991	0.885246	0.0499668	0.843632	ENO2
PDHA1	-0.212401	0.220085	-0.523715	0.0242842	PDHA1
PKLR	0.152337	0.38196	0.0439154	0.862389	PKLR
FBP1	0.101611	0.561137	-0.31686	0.1981	FBP1
MDH1	-0.132316	0.448319	-0.623996	0.0050269	MDH1
PGM3	-0.128171	0.462793	-0.101889	0.68687	PGM3
LDHC	0.144055	0.408685	-0.377379	0.120467	LDHC
GALM	-0.168503	0.332831	0.247962	0.319483	GALM
SLC2A1	0.13659	0.433654	0.487109	0.0386389	SLC2A1
HK1	0.0891807	0.610238	0.261003	0.293752	HK1
PGK2	0.204154	0.238963	0.112519	0.655994	PGK2
PFKL	-0.0311067	0.859141	0.312615	0.204543	PFKL
Symbol					Symbol
